# Supplementary material for: Effects of 6-months of SSRI use on DNA-methylation and gene expression in blood
Source: Brain Behav Immun. Author manuscript; Available in PMC 2026 Jun 29. (PMC13313880; doi:10.1016/j.bbi.2026.106520)
Supplement: 1 [file NIHMS2189092-supplement-1.xlsx]

## Sheet: Index
Sheet	Contents
ST1	Comparison of Demographic characteristics between the STEP bio-cohort and the whole STEP trial cohort
ST2	Comparison of clinical measures between the STEP bio-cohort and the whole STEP trial cohort
ST3	Demographic and clinical characteristics of treatment groups at 6-months (pre-SSRI/Placebo)
ST4	Longitudinal association of clinical measures with treatment group
ST5	Full model results for significant CpGs
ST6	Top 100 CpGs associated with SSRI treatment (Timepoint*Treatment interaction)
ST7	BeCON blood-brain correlation of DNA-methylation for significant probes
ST8	GTEX Tissues in which Top 100 CpGs are Significantly Enriched

## Sheet: ST1
ST1. Comparison of Demographic characteristics between the STEP bio-cohort and the whole STEP trial cohort
	Mean or Count		Bio-cohort vs Whole Trial Cohort
Attribute	Whole Trial Cohort	Bio-cohort	Test_Statistic*	P-value
Total N	342	209
Age, mean (SD; range)	17.7 (3.1; 12.4-25)	17.6 (3; 12.6-25)	0.75	0.45
Sex, No. (%)			0.81	0.37
Female	198 (57.9)	125 (59.8)
Male	144 (42.1)	84 (40.2)
Region of Birth, No. (%)			1.1	0.89
Australia	305 (89.2)	184 (88)
Asia	15 (4.4)	10 (4.8)
Europe	8 (2.3)	5 (2.4)
New Zealand	5 (1.5)	4 (1.9)
Other	9 (2.6)	6 (2.9)
Current Education, No. (%)			2.1	0.15
Yes	245 (71.6)	155 (74.2)
No	95 (27.8)	52 (24.9)
Missing	2 (0.6)	2 (1)
Highest Education, No. (%)			3.5	0.74
Primary	1 (0.3)	1 (0.5)
Secondary (7-10)	160 (46.8)	97 (46.4)
Secondary (11-12)	101 (29.5)	59 (28.2)
TAFE	32 (9.4)	18 (8.6)
University Undergraduate	33 (9.6)	23 (11)
University Postgraduate	4 (1.2)	2 (1)
Other	9 (2.6)	7 (3.3)
Missing	2 (0.6)	2 (1)
* Pearson Chi-squared or Wilcoxon-Mann-Whitney Z

## Sheet: ST2
ST2. Comparison of clinical measures between the STEP bio-cohort and the whole STEP trial cohort
	Whole Trial Cohort		Bio-cohort		Bio-cohort vs Whole Trial Cohort
Variable	N missing	Mean (SD)	N missing	Mean (SD)	Test_Statistic*	Effect_Size	P-value
Number of Participants		342		209
% with a pre-existing psychiatric diagnosis	15	86.2	9	83.5	3.25	0.1	0.099
N Diagnoses	15	1.8 (1.1)	9	1.7 (1.1)	0.85	0.05	0.4
MADRS total score	5	23.5 (9.9)	3	23.2 (9.8)	0.29	0.02	0.77
CAARMS total score	6	20.9 (8)	2	21.1 (8.1)	-0.52	-0.03	0.6
BPRS total score	2	44.6 (8.7)	2	44.6 (8.6)	0.17	0.01	0.86
SANS total score	1	18.4 (11.2)	1	18.5 (11)	-0.27	-0.01	0.79
SOFAS score	0	56.7 (11.6)	0	57.3 (11.3)	-1.01	-0.05	0.31
DACOBS total score	28	169.7 (31.3)	13	168.5 (28.5)	0.86	0.05	0.39
Global Functioning Social	1	6.6 (1.3)	0	6.6 (1.1)	0.15	0.01	0.88
Global Functioning Role	1	6.3 (1.6)	0	6.4 (1.5)	-1.51	-0.08	0.13
Childhood Trauma Questionnaire total score	13	61.2 (13.5)	5	60.8 (14.3)	1.53	0.08	0.13
* Pearson Chi-squared or Wilcoxon-Mann-Whitney Z

## Sheet: ST3
ST3. Demographic and clinical characteristics of treatment groups at 6-months (pre-SSRI/Placebo)
Variable	SSRI	Placebo	P_value	N_Missing	Test_Statistic*	Effect_Size
Number of Participants	27	33
Age	17.7 (2.9)	17.3 (2.5)	0.83	0	-0.22	-0.03
% Female	63.0	57.6	0.79	0	0.18	0.04
European ancestry (%)	77.8	66.7	0.4	0	0.9	0.09
Pre-existing psychiatric diagnosis (%)	88.5	97.0	0.31	1	1.67	0.12
N Diagnoses	1.9 (1.0)	1.8 (0.9)	0.47	1	-0.72	-0.09
Pre-trial SSRI use (%)	14.8	12.1	1	0	0.09	0.03
MADRS total score	21.6 (8.9)	19.7 (9.2)	0.51	0	-0.65	-0.08
CAARMS total score	22.2 (6.6)	16.5 (8.7)	0.021	0	-2.31	-0.3
BPRS total score	45.8 (7.2)	40.9 (8.6)	0.014	2	-2.47	-0.32
SANS total score	20.2 (9.8)	16.8 (11.4)	0.13	3	-1.53	-0.2
SOFAS score	59.0 (11.7)	61.4 (12.3)	0.33	0	0.97	0.13
DACOBS total score	167.1 (32.3)	150.6 (29.7)	0.022	1	-2.3	-0.3
Global Functioning: Social	6.3 (1.2)	6.3 (1.4)	0.78	0	0.28	0.04
Global Functioning: Role	6.4 (1.6)	6.8 (1.7)	0.18	0	1.33	0.17
Diagnosis	SSRI**	Placebo	P_value	Test_Statistic*	Effect_Size
Anxiety, dissociative, stress-related, somatoform and other nonpsychotic mental disorders	19 (73.1)	25 (75.8)	1	0.06	0.02
Mood [affective] disorders	20 (76.9)	26 (78.8)	1	0.03	0.02
Mental and behavioral disorders due to psychoactive substance use	2 (7.7)	5 (15.2)	0.45	0.77	0.08
Schizotypal disorder	3 (11.5)	0	0.08	4.01	0.18
Behavioral and emotional disorders with onset usually occurring in childhood and adolescence	3 (11.5)	1 (3.0)	0.31	1.67	0.12
Behavioral syndromes associated with physiological disturbances and physical factors	3 (11.5)	2 (6.1)	0.65	0.56	0.07
Pervasive and specific developmental disorders	0	1 (3.0)	1	0.8	0.08
No diagnosis	3 (11.5)	1 (3.0)	0.31	1.67	0.12
Missing	1	0
* Pearson Chi-squared or Wilcoxon-Mann-Whitney Z
** Percentages calculated using only participants with non-missing Diagnosis data

## Sheet: ST4
ST4. Longitudinal association of clinical measures with treatment group
Clinical_Measure ~ Reported_Gender + Age6_month + Genetic PC1 + Genetic PC2 + Timepoint*Treatment + (1|clientID)
Clinical_Measure	Variable	Estimate	Std. Error	df	t value	P.Value	ConfInt_2.5	ConfInt_97.5
MADRSt	(Intercept)	0.208224	0.199058	72.6431	1.04605	0.299007	-0.168388	0.584836
MADRSt	Reported_GenderM	-0.331906	0.233159	54	-1.42351	0.16034	-0.772471	0.10866
MADRSt	Age6_month	-0.05056	0.11469	54	-0.440841	0.661088	-0.267271	0.166151
MADRSt	Genetic PC1	0.169894	0.122052	54	1.39197	0.169637	-0.0607298	0.400517
MADRSt	Genetic PC2	-0.186679	0.120525	54	-1.54889	0.12725	-0.414417	0.0410578
MADRSt	Timepoint	-0.451976	0.154221	58	-2.9307	0.004831	-0.753985	-0.149968
MADRSt	Treatment	0.25797	0.257121	79.7161	1.0033	0.31875	-0.228863	0.744803
MADRSt	Timepoint:Treatment	0.153067	0.229899	58	0.665798	0.50818	-0.297141	0.603274
CAARMSt	(Intercept)	0.217849	0.189324	78.5817	1.15067	0.253358	-0.140571	0.57627
CAARMSt	Reported_GenderM	-0.431589	0.216218	54	-1.99608	0.050978	-0.840143	-0.0230356
CAARMSt	Age6_month	0.0287316	0.106356	54	0.270145	0.788079	-0.172233	0.229697
CAARMSt	Genetic PC1	-0.0513474	0.113184	54	-0.453664	0.651889	-0.265214	0.162519
CAARMSt	Genetic PC2	-0.0220586	0.111767	54	-0.197362	0.844285	-0.233248	0.189131
CAARMSt	Timepoint	-0.421696	0.165916	58	-2.54162	0.0137291	-0.746607	-0.0967858
CAARMSt	Treatment	0.597818	0.246543	87.2329	2.42481	0.0173792	0.130564	1.06507
CAARMSt	Timepoint:Treatment	-0.459483	0.247334	58	-1.85775	0.0682838	-0.943831	0.0248653
BPRSt	(Intercept)	0.190358	0.194255	78.5043	0.979938	0.330127	-0.177401	0.557915
BPRSt	Reported_GenderM	-0.421071	0.220933	54.3241	-1.90588	0.0619627	-0.838416	-0.0036628
BPRSt	Age6_month	-0.0148701	0.108358	53.843	-0.137231	0.89136	-0.219563	0.189836
BPRSt	Genetic PC1	-0.0060526	0.115164	53.6312	-0.0525564	0.958281	-0.223607	0.211502
BPRSt	Genetic PC2	-0.17991	0.11404	54.0824	-1.57761	0.120487	-0.395327	0.0355594
BPRSt	Timepoint	-0.430406	0.166943	57.9422	-2.57817	0.0124968	-0.755966	-0.103172
BPRSt	Treatment	0.528623	0.250531	85.1721	2.11002	0.0377908	0.0541012	1.00323
BPRSt	Timepoint:Treatment	-0.214092	0.244089	56.8593	-0.877106	0.38412	-0.692469	0.262594
SANSt	(Intercept)	0.31838	0.192309	82.6384	1.65556	0.101604	-0.045809	0.682553
SANSt	Reported_GenderM	-0.554812	0.215362	55.2877	-2.57619	0.0126904	-0.96172	-0.147894
SANSt	Age6_month	-0.0222872	0.105435	54.5266	-0.211384	0.833376	-0.2215	0.176916
SANSt	Genetic PC1	0.0506234	0.111742	53.8862	0.453039	0.65234	-0.160497	0.261744
SANSt	Genetic PC2	-0.182295	0.110625	54.2877	-1.64787	0.105156	-0.391309	0.0267159
SANSt	Timepoint	-0.516916	0.174797	57.7839	-2.95724	0.00449007	-0.858656	-0.175211
SANSt	Treatment	0.3141	0.251273	91.0053	1.25003	0.214492	-0.162231	0.7906
SANSt	Timepoint:Treatment	0.0951082	0.259311	57.4694	0.366773	0.715135	-0.412172	0.601912
SOFAS	(Intercept)	-0.37231	0.200268	72.8335	-1.85906	0.0670582	-0.751219	0.00659866
SOFAS	Reported_GenderM	0.523791	0.234388	54	2.23472	0.0295948	0.0809046	0.966677
SOFAS	Age6_month	-0.0515644	0.115294	54	-0.447243	0.656488	-0.269418	0.166289
SOFAS	Genetic PC1	0.127604	0.122695	54	1.04	0.302972	-0.104235	0.359442
SOFAS	Genetic PC2	-0.0894643	0.12116	54	-0.738399	0.463469	-0.318401	0.139473
SOFAS	Timepoint	0.408344	0.155866	58	2.61985	0.0112096	0.103116	0.713573
SOFAS	Treatment	-0.10925	0.258753	79.9643	-0.422218	0.673999	-0.599188	0.380688
SOFAS	Timepoint:Treatment	0.0345959	0.232351	58	0.148895	0.882153	-0.420412	0.489603
DACOBSt	(Intercept)	-0.0247583	0.197805	66.5309	-0.125165	0.90077	-0.398835	0.349178
DACOBSt	Reported_GenderM	0.0177483	0.237868	54.1984	0.0746139	0.940797	-0.431725	0.467168
DACOBSt	Age6_month	-0.17114	0.117089	54.3306	-1.46162	0.149605	-0.392395	0.0500828
DACOBSt	Genetic PC1	0.0183815	0.124294	53.8674	0.147887	0.882984	-0.216469	0.253224
DACOBSt	Genetic PC2	-0.239049	0.122812	53.9785	-1.94646	0.0568117	-0.471097	-0.00700502
DACOBSt	Timepoint	-0.382914	0.128982	57.2241	-2.96874	0.00436167	-0.63429	-0.129439
DACOBSt	Treatment	0.550719	0.253052	71.3131	2.17631	0.0328454	0.072183	1.02951
DACOBSt	Timepoint:Treatment	-0.189054	0.189485	56.7664	-0.997723	0.322648	-0.561021	0.180806
gfs	(Intercept)	-0.546653	0.187814	85.0571	-2.9106	0.00460379	-0.90239	-0.190798
gfs	Reported_GenderM	0.740016	0.208077	53.6992	3.55644	0.000794339	0.346892	1.13308
gfs	Age6_month	-0.122772	0.102466	53.8632	-1.19817	0.236096	-0.316374	0.0707879
gfs	Genetic PC1	0.126193	0.108813	53.5513	1.15972	0.251306	-0.0793701	0.331758
gfs	Genetic PC2	-0.1776	0.107484	53.5962	-1.65234	0.104312	-0.380647	0.025462
gfs	Timepoint	0.475874	0.184319	57.1833	2.58179	0.0124155	0.114901	0.836847
gfs	Treatment	0.112711	0.246816	94.7401	0.456658	0.648962	-0.355561	0.580995
gfs	Timepoint:Treatment	-0.183899	0.276747	57.7024	-0.664504	0.509015	-0.723835	0.359889
gfr	(Intercept)	-0.142364	0.202749	82.6489	-0.70217	0.484546	-0.526386	0.241657
gfr	Reported_GenderM	0.239987	0.22749	54	1.05493	0.296153	-0.189866	0.669841
gfr	Age6_month	-0.0974015	0.111901	54	-0.870424	0.387922	-0.308844	0.114041
gfr	Genetic PC1	0.132436	0.119085	54	1.11211	0.271017	-0.0925806	0.357452
gfr	Genetic PC2	-0.0959067	0.117595	54	-0.815571	0.418328	-0.318107	0.126294
gfr	Timepoint	0.24201	0.190231	58	1.27219	0.208383	-0.130516	0.614536
gfr	Treatment	-0.217396	0.265445	92.063	-0.818988	0.414908	-0.720839	0.286046
gfr	Timepoint:Treatment	0.103078	0.28358	58	0.36349	0.717561	-0.452251	0.658408

## Sheet: ST5
ST5. Full model results for significant CpGs
CpG	Variable	logFC	CI.L	CI.R	AveExpr	t	P.Value	adj.P.Val	B
cg26253898	(Intercept)	0.875592	0.851705	0.899478	0.871377	72.7774	9.34884e-85	3.85049e-84	182.608
cg26253898	Reported_GenderM	-0.00871618	-0.0139077	-0.00352465	0.871377	-3.33333	0.00122669	0.0613241	-3.22939
cg26253898	Age	0.000212826	-0.000786261	0.00121191	0.871377	0.422931	0.673307	0.999978	-10.0927
cg26253898	PC1	-0.243619	-0.626001	0.138764	0.871377	-1.26491	0.209015	0.852872	-5.17887
cg26253898	PC2	0.00285458	-0.127634	0.133343	0.871377	0.0434327	0.965448	0.994146	-6.0899
cg26253898	Lymphocytes.meth	-0.00285684	-0.0287838	0.0230701	0.871377	-0.218768	0.827303	0.943469	-7.41942
cg26253898	Monocytes.meth	0.0388701	-0.069443	0.147183	0.871377	0.712497	0.477914	0.736029	-5.7764
cg26253898	DNAm.Smoking.Score	-0.601904	-1.74776	0.543948	0.871377	-1.04291	0.299652	0.723356	-5.10674
cg26253898	Timepoint.binary	-0.00595668	-0.0114018	-0.000511543	0.871377	-2.17192	0.032366	0.999993	-6.16255
cg26253898	Stage3_TreatmentSSRI	-0.00844605	-0.015027	-0.00186512	0.871377	-2.54809	0.012445	0.999998	-5.12727
cg26253898	Timepoint.binary:Stage3_TreatmentSSRI	0.0250791	0.0168606	0.0332975	0.871377	6.05859	2.78703e-08	0.0212266	7.57529
cg09719563	(Intercept)	0.922244	0.905793	0.938694	0.899173	111.306	5.59981e-102	5.00345e-101	222.646
cg09719563	Reported_GenderM	-0.00110542	-0.00468077	0.00246993	0.899173	-0.613843	0.540795	0.850052	-8.34526
cg09719563	Age	-0.00050808	-0.00119614	0.000179979	0.899173	-1.46607	0.145951	0.999978	-9.1091
cg09719563	PC1	0.0708887	-0.192454	0.334231	0.899173	0.534446	0.594289	0.971356	-5.78992
cg09719563	PC2	0.0571754	-0.0326908	0.147042	0.899173	1.26317	0.209638	0.694928	-5.33176
cg09719563	Lymphocytes.meth	-0.0235163	-0.0413719	-0.00566073	0.899173	-2.61483	0.0103915	0.0568877	-4.11958
cg09719563	Monocytes.meth	-0.0296664	-0.10426	0.0449277	0.899173	-0.789603	0.431738	0.702933	-5.72163
cg09719563	DNAm.Smoking.Score	-0.0686361	-0.857772	0.7205	0.899173	-0.172683	0.86327	0.964914	-5.56302
cg09719563	Timepoint.binary	-0.00518794	-0.00893795	-0.00143793	0.899173	-2.7467	0.00720916	0.999993	-4.8216
cg09719563	Stage3_TreatmentSSRI	-0.00738458	-0.0119168	-0.00285236	0.899173	-3.23492	0.00167761	0.999998	-3.28659
cg09719563	Timepoint.binary:Stage3_TreatmentSSRI	0.0163538	0.0106939	0.0220138	0.899173	5.73662	1.15853e-07	0.0441181	6.17484
cg22216017	(Intercept)	0.0744151	0.0604723	0.0883579	0.0631181	10.5964	9.45962e-18	1.36863e-17	27.0054
cg22216017	Reported_GenderM	-0.000955653	-0.003986	0.0020747	0.0631181	-0.626117	0.532749	0.846124	-8.33761
cg22216017	Age	-0.000453093	-0.00103627	0.000130084	0.0631181	-1.54254	0.126288	0.999978	-8.99558
cg22216017	PC1	-0.0442314	-0.267432	0.178969	0.0631181	-0.393444	0.694878	0.981465	-5.85125
cg22216017	PC2	-0.0366772	-0.112845	0.0394905	0.0631181	-0.956035	0.341495	0.795053	-5.65437
cg22216017	Lymphocytes.meth	0.000643946	-0.0144899	0.0157778	0.0631181	0.0844791	0.932854	0.97989	-7.43992
cg22216017	Monocytes.meth	-0.0434765	-0.1067	0.0197471	0.0631181	-1.36529	0.175406	0.461182	-5.13937
cg22216017	DNAm.Smoking.Score	0.176518	-0.492328	0.845364	0.0631181	0.523975	0.601524	0.877146	-5.45694
cg22216017	Timepoint.binary	-0.00398462	-0.007163	-0.000806235	0.0631181	-2.48902	0.0145596	0.999993	-5.45681
cg22216017	Stage3_TreatmentSSRI	-0.00630652	-0.0101479	-0.00246516	0.0631181	-3.25952	0.00155227	0.999998	-3.21403
cg22216017	Timepoint.binary:Stage3_TreatmentSSRI	0.0132435	0.00844633	0.0180407	0.0631181	5.48107	3.50424e-07	0.0889638	5.08971
cg26017656	(Intercept)	0.81626	0.783429	0.849092	0.788995	49.3616	3.03293e-69	8.22159e-69	146.538
cg26017656	Reported_GenderM	-0.00539547	-0.0125311	0.00174012	0.788995	-1.50123	0.136632	0.535248	-7.41024
cg26017656	Age	-0.000746821	-0.00212003	0.000626391	0.788995	-1.07976	0.282999	0.999978	-9.59747
cg26017656	PC1	-0.120596	-0.646169	0.404976	0.788995	-0.455564	0.649749	0.97725	-5.82652
cg26017656	PC2	0.0434745	-0.135878	0.222827	0.788995	0.481255	0.631448	0.918125	-5.97979
cg26017656	Lymphocytes.meth	-0.00452938	-0.0401651	0.0311064	0.788995	-0.252349	0.80132	0.933692	-7.41146
cg26017656	Monocytes.meth	0.139579	-0.0092944	0.288451	0.788995	1.86145	0.0657909	0.287918	-4.39956
cg26017656	DNAm.Smoking.Score	-1.59083	-3.16576	-0.0158903	0.788995	-2.00543	0.0477783	0.492839	-3.87078
cg26017656	Timepoint.binary	-0.00955897	-0.0170431	-0.00207481	0.788995	-2.53581	0.0128605	0.999993	-5.34552
cg26017656	Stage3_TreatmentSSRI	-0.010955	-0.0200003	-0.00190976	0.788995	-2.40459	0.0181412	0.999998	-5.46427
cg26017656	Timepoint.binary:Stage3_TreatmentSSRI	0.0307248	0.0194289	0.0420208	0.788995	5.40026	4.94886e-07	0.0942291	4.75186

## Sheet: ST6
ST6. Top 100 CpGs associated with SSRI treatment (Timepoint*Treatment interaction)
CpG	logFC	ConfInt.L	ConfInt.R	AveExpr	t	P.Value	adj.P.Val	B	SE	CpG_CHR	CpG_MAPINFO_GRCh37	Gene_CHR	ensembl_gene_id	hgnc_symbol	hgnc_id	entrezgene_id
cg26253898	0.0250791	0.0168606	0.0332975	0.871377	6.05859	2.78703e-08	0.0212266	7.57529	0.00413943	2	163006202	2	ENSG00000115263	GCG	HGNC:4191	2641
cg09719563	0.0163538	0.0106939	0.0220138	0.899173	5.73662	1.15853e-07	0.0441181	6.17484	0.00285078	5	177990438	5	ENSG00000050767	COL23A1	HGNC:22990	91522
cg22216017	0.0132435	0.00844633	0.0180407	0.0631181	5.48107	3.50424e-07	0.0889638	5.08971	0.00241623	7	94285004	7	ENSG00000242265, ENSG00000127990	PEG10, SGCE	HGNC:14005, HGNC:10808	23089, 8910
cg26017656	0.0307248	0.0194289	0.0420208	0.788995	5.40026	4.94886e-07	0.0942291	4.75186	0.00568951	15	89453368	15	ENSG00000140545	MFGE8	HGNC:7036	4240
cg04220418	0.03434	0.0211186	0.0475614	0.827331	5.15669	1.38005e-06	0.210216	3.74987	0.00665931	2	1579317	2	ENSG00000231482, ENSG00000228613	LALTOP	HGNC:58132
cg14796733	0.0127524	0.0077062	0.0177986	0.888655	5.01736	2.45513e-06	0.274685	3.18834	0.00254165	6	93231842
cg09009287	0.0232956	0.0139511	0.03264	0.87143	4.94957	3.23995e-06	0.274685	2.91831	0.00470659	5	92678321
cg02735250	-0.00646255	-0.00908241	-0.0038427	0.0305899	-4.8975	4.00375e-06	0.274685	2.71242	0.00131956	6	126102230	6	ENSG00000111912	NCOA7	HGNC:21081	135112
cg04272355	0.0220112	0.013064	0.0309583	0.893035	4.88435	4.22294e-06	0.274685	2.6606	0.00450647	8	124656433	8	ENSG00000253286
cg03215805	0.0458126	0.027185	0.0644402	0.722694	4.88289	4.24795e-06	0.274685	2.65486	0.00938227	2	241201955
cg10075524	0.0188845	0.011137	0.026632	0.866698	4.8394	5.06361e-06	0.274685	2.48416	0.00390224	9	101685161
cg21515003	0.0282307	0.0166396	0.0398217	0.849961	4.83556	5.14256e-06	0.274685	2.46912	0.00583814	8	1049335	8	ENSG00000198010	DLGAP2	HGNC:2906	9228
cg10973513	0.0200177	0.0117862	0.0282493	0.920303	4.82815	5.29821e-06	0.274685	2.44016	0.00414604	2	108085912	2	ENSG00000237880	LINC01885	HGNC:52704
cg07143279	0.0241378	0.014199	0.0340766	0.86673	4.82184	5.43439e-06	0.274685	2.41551	0.00500594	1	110595610	1	ENSG00000143093	STRIP1	HGNC:25916	85369
cg12889817	0.0215994	0.01269	0.0305088	0.868471	4.81327	5.62479e-06	0.274685	2.38206	0.00448746	17	1124131	17	ENSG00000159842	ABR	HGNC:81	29
cg02013148	0.0366	0.021483	0.0517169	0.795922	4.8069	5.77052e-06	0.274685	2.35722	0.00761405	3	149238478	3	ENSG00000018408	WWTR1	HGNC:24042	25937
cg11534215	0.0274995	0.0159763	0.0390228	0.811023	4.73803	7.60032e-06	0.334129	2.08989	0.00580401	2	240200967	2	ENSG00000068024	HDAC4	HGNC:14063	9759
cg17305672	0.0150664	0.00874024	0.0213926	0.918326	4.72842	7.89672e-06	0.334129	2.05278	0.00318636	8	101871420
cg17157462	0.0178269	0.0102873	0.0253665	0.872351	4.69436	9.04038e-06	0.362387	1.92163	0.00379751	13	37268404	13	ENSG00000180440	SERTM1	HGNC:33792	400120
cg20663203	0.0153662	0.00884353	0.0218889	0.91229	4.67723	9.67458e-06	0.368419	1.85591	0.00328532	12	6202393	12	ENSG00000110799	VWF	HGNC:12726	7450
cg24618273	0.0126738	0.00726212	0.0180854	0.8998	4.6497	1.07858e-05	0.391177	1.75056	0.00272572	1	187359604
cg14581287	0.0157817	0.00900483	0.0225585	0.871827	4.62354	1.19554e-05	0.404802	1.65084	0.00341332	3	68813775	3	ENSG00000163377	TAFA4	HGNC:21591	151647
cg06674388	0.0196174	0.011169	0.0280657	0.845227	4.61015	1.26012e-05	0.404802	1.5999	0.00425526	22	24067526
cg03781931	-0.0206984	-0.0296184	-0.0117784	0.0966239	-4.60703	1.2756e-05	0.404802	1.58809	0.00449279	12	85673200	12	ENSG00000180318	ALX1	HGNC:1494	8092
cg13954685	0.0186933	0.01061	0.0267766	0.892278	4.59142	1.35609e-05	0.411127	1.52885	0.00407136	20	39646267
cg01130861	0.011137	0.00631088	0.015963	0.900899	4.58163	1.40903e-05	0.411127	1.4918	0.00243078	16	53967938	16	ENSG00000140718	FTO	HGNC:24678	79068
cg10303654	0.0282991	0.0159902	0.0406081	0.852138	4.56456	1.50618e-05	0.411127	1.42728	0.00619975	7	151652168	7	ENSG00000227562, ENSG00000106648	GALNTL5	HGNC:21725	168391
cg06535718	0.0099446	0.00560166	0.0142875	0.925643	4.54623	1.61772e-05	0.411127	1.35819	0.00218744	3	13541274	3	ENSG00000163517	HDAC11	HGNC:19086	79885
cg24492749	0.0165368	0.00930294	0.0237707	0.891777	4.53868	1.66595e-05	0.411127	1.32978	0.00364352	6	167063318	6	ENSG00000071242	RPS6KA2	HGNC:10431	6196
cg17799295	0.0168905	0.0094964	0.0242846	0.0532901	4.53529	1.68809e-05	0.411127	1.31701	0.00372424	19	6464214	19	ENSG00000130545	CRB3	HGNC:20237	92359
cg22170381	0.0141974	0.00797484	0.02042	0.903135	4.52988	1.72393e-05	0.411127	1.2967	0.00313417	12	49368407	12	ENSG00000200303	RNU6-940P	HGNC:47903
cg24458598	0.0279224	0.0156729	0.0401719	0.827403	4.52567	1.75238e-05	0.411127	1.28088	0.00616979	3	39508059	3	ENSG00000168314	MOBP	HGNC:7189	4336
cg21515384	0.0106027	0.0059451	0.0152603	0.0479211	4.51963	1.79396e-05	0.411127	1.25821	0.00234592	5	41870856	5	ENSG00000248668, ENSG00000083720	OXCT1-AS1, OXCT1	HGNC:40423, HGNC:8527	100874002, 5019
cg01492536	0.0300537	0.0168255	0.0432819	0.835132	4.51073	1.85697e-05	0.411127	1.22484	0.00666272	17	71986008
cg01917434	0.0162787	0.00910651	0.0234508	0.87052	4.50627	1.88931e-05	0.411127	1.20815	0.00361245	18	65377649	18	ENSG00000265533	DSEL-AS1	HGNC:55325	643542
cg05259875	0.0139571	0.00779534	0.0201189	0.905365	4.49716	1.95714e-05	0.414057	1.17407	0.00310354	19	5706818	19	ENSG00000196365	LONP1	HGNC:9479	9361
cg24916757	0.0336206	0.0186846	0.0485567	0.835688	4.46908	2.18134e-05	0.440473	1.0693	0.00752293	14	78262209
cg22776912	0.0277815	0.0154342	0.0401289	0.830953	4.46715	2.19767e-05	0.440473	1.06209	0.00621908	15	81630789	15	ENSG00000259343, ENSG00000188869	TMC3-AS1, TMC3	HGNC:51424, HGNC:22995	105370921, 342125
cg05138103	0.0235902	0.0130532	0.0341272	0.86613	4.4449	2.39416e-05	0.467551	0.979409	0.00530725	2	171459244	2	ENSG00000071909	MYO3B	HGNC:15576	140469
cg15925952	0.034297	0.0189409	0.049653	0.81487	4.43429	2.49379e-05	0.474833	0.940052	0.00773449	2	219109953	2	ENSG00000163466	ARPC2	HGNC:705	10109
cg27501534	0.0224484	0.0123519	0.032545	0.863109	4.41429	2.69252e-05	0.492889	0.866065	0.00508541	3	39958765	3	ENSG00000170011	MYRIP	HGNC:19156	25924
cg08508567	0.0147309	0.00809768	0.0213641	0.909007	4.40914	2.74603e-05	0.492889	0.847079	0.00334098	1	9684497
cg09527731	-0.0174384	-0.0252969	-0.00957981	0.905718	-4.40567	2.78277e-05	0.492889	0.834256	0.00395816	5	132097228	5	ENSG00000164402	SEPTIN8	HGNC:16511	23176
cg20670292	-0.0114544	-0.0166365	-0.00627217	0.0423919	-4.3884	2.97253e-05	0.498057	0.770633	0.00261014	2	131099506	2	ENSG00000136710, ENSG00000136718	VMA22, IMP4	HGNC:28178, HGNC:30856	84317, 92856
cg09888625	0.0170481	0.00933101	0.0247652	0.889257	4.38601	2.99972e-05	0.498057	0.761851	0.00388693	15	36338267	15	ENSG00000259639, ENSG00000259245	LINC02853	HGNC:54390	100507480
cg00124133	0.013092	0.00715842	0.0190256	0.886526	4.38064	3.06185e-05	0.498057	0.742082	0.00298861	15	89476436
cg15950761	0.00886036	0.00484088	0.0128798	0.929039	4.37652	3.1102e-05	0.498057	0.726976	0.00202452	10	90739926	10	ENSG00000107796	ACTA2	HGNC:130	59
cg23305172	0.0310606	0.0169622	0.0451589	0.783964	4.37411	3.13892e-05	0.498057	0.718115	0.007101	11	4842011	11	ENSG00000176925, ENSG00000167346	OR51F2, MMP26	HGNC:15197, HGNC:14249	119694, 56547
cg25542114	0.0110708	0.00603906	0.0161026	0.907753	4.36825	3.20975e-05	0.498901	0.696604	0.00253439	3	128054773	3	ENSG00000132394	EEFSEC	HGNC:24614	60678
cg19403610	0.0122526	0.00660992	0.0178952	0.918286	4.31115	3.98549e-05	0.567948	0.488047	0.00284207	10	128359014	10	ENSG00000154493	C10orf90	HGNC:26563	118611
cg04132522	0.0190856	0.0102947	0.0278766	0.951645	4.31044	3.9962e-05	0.567948	0.485462	0.00442778	1	11898705	1	ENSG00000011021	CLCN6	HGNC:2024	1185
cg01529149	0.00466016	0.00250639	0.00681394	0.0369923	4.29585	4.2223e-05	0.567948	0.432476	0.00108481	8	144815967	8	ENSG00000203499, ENSG00000180921	IQANK1, FAM83H	HGNC:49576, HGNC:24797	642574, 286077
cg09687947	-0.011715	-0.0171346	-0.00629536	0.0619325	-4.29162	4.29002e-05	0.567948	0.417158	0.00272973	3	127316944	3	ENSG00000073111, ENSG00000163870	MCM2, TPRA1	HGNC:6944, HGNC:30413	4171, 131601
cg03749884	0.0137983	0.00740855	0.020188	0.905988	4.28737	4.35926e-05	0.567948	0.401748	0.00321835	17	53386153	17	ENSG00000108924	HLF	HGNC:4977	3131
cg03760101	0.030635	0.0164287	0.0448412	0.820697	4.28141	4.45822e-05	0.567948	0.380145	0.00715536	3	187010094	3	ENSG00000127241	MASP1	HGNC:6901	5648
cg01494112	0.0127688	0.00683319	0.0187044	0.91763	4.27103	4.63544e-05	0.567948	0.342634	0.00298963	16	150388	16	ENSG00000103148	NPRL3	HGNC:14124	8131
cg05432622	0.0125434	0.00670897	0.0183778	0.865385	4.2684	4.68154e-05	0.567948	0.333114	0.00293867	11	129326748
cg01560094	0.022643	0.0120983	0.0331876	0.842681	4.26334	4.77129e-05	0.567948	0.314844	0.00531109	7	65537538
cg22435334	0.0162112	0.00866078	0.0237615	0.880782	4.26279	4.78115e-05	0.567948	0.312859	0.00380295	19	19677276	19	ENSG00000105717	PBX4	HGNC:13403	80714
cg00215019	0.0167928	0.00896681	0.0246189	0.870805	4.26021	4.82767e-05	0.567948	0.303544	0.00394179	10	50311040	10	ENSG00000165633	VSTM4	HGNC:26470	196740
cg09367290	0.0119275	0.00635842	0.0174966	0.904744	4.2522	4.97476e-05	0.567948	0.274676	0.00280502	8	101998480
cg08326794	0.0173165	0.0091979	0.0254351	0.885972	4.23474	5.31044e-05	0.567948	0.211884	0.00408915	9	16769588	9	ENSG00000173068	BNC2	HGNC:30988	54796
cg23713998	0.0191001	0.0101419	0.0280583	0.859264	4.23316	5.34206e-05	0.567948	0.206176	0.00451202	14	30375102	14	ENSG00000184304	PRKD1	HGNC:9407	5587
cg18687783	0.00908005	0.00482092	0.0133392	0.911296	4.23268	5.35154e-05	0.567948	0.204473	0.00214522	2	235869819	2	ENSG00000130147	SH3BP4	HGNC:10826	23677
cg24228670	0.0201132	0.0106764	0.02955	0.880419	4.23159	5.37348e-05	0.567948	0.200539	0.00475311	7	101379578
cg12948240	0.0112771	0.00597962	0.0165745	0.905428	4.22646	5.47723e-05	0.567948	0.182154	0.00266821	2	237150840	2	ENSG00000182177	ASB18	HGNC:19770	401036
cg14497279	0.013903	0.00736324	0.0204427	0.909591	4.22082	5.59377e-05	0.567948	0.161917	0.0032939	22	40114639
cg24492022	0.0332945	0.0176141	0.0489749	0.743599	4.21565	5.70272e-05	0.567948	0.143377	0.00789785	16	18802110	16	ENSG00000134419	RPS15A	HGNC:10389	6210
cg22227965	0.0155671	0.00823103	0.0229031	0.893107	4.21302	5.7588e-05	0.567948	0.133973	0.00369499	13	76194354	13	ENSG00000261553, ENSG00000261105, ENSG00000136153	LMO7-AS1, LMO7	HGNC:50277, HGNC:6646	101927155, 4008
cg01593475	0.028894	0.0152615	0.0425264	0.820403	4.20806	5.8661e-05	0.567948	0.116233	0.00686634	1	3206636	1	ENSG00000142611	PRDM16	HGNC:14000	63976
cg05686323	0.0200665	0.0105857	0.0295473	0.872658	4.20217	5.9961e-05	0.567948	0.0951717	0.00477526	6	31833162	6	ENSG00000204385	SLC44A4	HGNC:13941	80736
cg05616312	0.0242558	0.0127862	0.0357254	0.811404	4.19872	6.07355e-05	0.567948	0.0828421	0.00577695	4	72392928	4	ENSG00000080493	SLC4A4	HGNC:11030	8671
cg24466294	0.0121373	0.00639609	0.0178784	0.917902	4.19729	6.10603e-05	0.567948	0.0777172	0.00289169	3	38167068	3	ENSG00000201965, ENSG00000060971	ACAA1	HGNC:82	30
cg23812665	0.0223567	0.0117791	0.0329343	0.826272	4.19634	6.1276e-05	0.567948	0.0743297	0.00532767	1	117061545	1	ENSG00000116815	CD58	HGNC:1688	965
cg00760950	0.0374379	0.0197057	0.0551702	0.796942	4.19177	6.23245e-05	0.567948	0.058032	0.0089313	13	38066983
cg16435910	0.0201588	0.0105999	0.0297177	0.85682	4.18702	6.34331e-05	0.567948	0.0410967	0.0048146	2	174488472
cg07655693	-0.00439882	-0.00648546	-0.00231217	0.0308467	-4.18539	6.3818e-05	0.567948	0.0352863	0.00105099	10	89622139	10	ENSG00000227268, ENSG00000171862	KLLN, PTEN	HGNC:37212, HGNC:9588	100144748, 5728
cg00577567	0.0130641	0.00686602	0.0192623	0.871017	4.18474	6.39717e-05	0.567948	0.0329755	0.00312185	10	103752755	10	ENSG00000120029	ARMH3	HGNC:25788	79591
cg12027401	0.0188023	0.00987967	0.0277249	0.86702	4.18376	6.42067e-05	0.567948	0.0294545	0.00449412	17	61310448	17	ENSG00000170921	TANC2	HGNC:30212	26115
cg19359169	0.0186558	0.00979889	0.0275127	0.885949	4.18197	6.46343e-05	0.567948	0.0230791	0.00446101	2	101430943
cg13313598	0.0143024	0.00751089	0.0210939	0.896939	4.1811	6.4841e-05	0.567948	0.020013	0.00342072	6	136672985	6	ENSG00000135525	MAP7	HGNC:6869	9053
cg05951763	0.0165346	0.0086758	0.0243935	0.878325	4.17719	6.57878e-05	0.567948	0.00609284	0.00395831	8	1491162
cg23469697	0.0133346	0.00698407	0.0196851	0.886602	4.16888	6.7846e-05	0.567948	-0.023487	0.0031986	6	11460847	6	ENSG00000233656			105374928, 105374929
cg13857472	0.0192838	0.0100854	0.0284821	0.828929	4.16228	6.95235e-05	0.567948	-0.0469354	0.00463299	1	5923174	1	ENSG00000131697	NPHP4	HGNC:19104	261734
cg03334602	0.0224458	0.0117265	0.0331651	0.804669	4.15735	7.08025e-05	0.567948	-0.064434	0.00539906	11	68153967	11	ENSG00000162337	LRP5	HGNC:6697	4041
cg21726037	0.0775082	0.0404461	0.11457	0.18111	4.15208	7.21943e-05	0.567948	-0.0831188	0.0186673	11	75273205	11	ENSG00000149257	SERPINH1	HGNC:1546	871
cg17579338	0.0139647	0.00728552	0.0206438	0.897728	4.15105	7.24684e-05	0.567948	-0.0867559	0.00336413	3	22517129
cg25064618	0.0164271	0.00856465	0.0242896	0.889067	4.14812	7.32574e-05	0.567948	-0.0971476	0.00396013	10	79992100
cg21787779	0.0145222	0.00756952	0.0214749	0.889833	4.14695	7.35741e-05	0.567948	-0.101288	0.0035019	6	155807149
cg02670027	0.0124398	0.0064752	0.0184043	0.910811	4.14077	7.5269e-05	0.567948	-0.123142	0.00300421	11	11138672	11	ENSG00000254401	LINC02752	HGNC:54272	105376550
cg21817059	0.0381538	0.0198478	0.0564598	0.593698	4.13802	7.60383e-05	0.567948	-0.132899	0.00922031	1	147369734
cg26754273	0.0185594	0.00964773	0.027471	0.865169	4.1348	7.6946e-05	0.567948	-0.144285	0.00448858	16	84722826
cg05269516	0.0334449	0.0173676	0.0495222	0.797693	4.13015	7.82731e-05	0.567948	-0.16069	0.00809775	19	16734494	19	ENSG00000141979, ENSG00000105085	MED26	HGNC:2376	9441
cg19697439	0.014123	0.00733388	0.0209122	0.880369	4.13009	7.82895e-05	0.567948	-0.160891	0.00341955	6	36643025	6	ENSG00000124762, ENSG00000281450	CDKN1A, PANDAR	HGNC:1784, HGNC:44048	1026, 101154753
cg18853390	0.0137026	0.00710882	0.0202964	0.902079	4.12588	7.95123e-05	0.567948	-0.175757	0.00332113	11	10449642	11	ENSG00000133805	AMPD3	HGNC:470	272
cg15370186	0.0230187	0.0119385	0.0340989	0.855128	4.12459	7.98901e-05	0.567948	-0.180304	0.00558084	6	162479673	6	ENSG00000185345	PRKN	HGNC:8607	5071
cg19591084	-0.00851047	-0.0126071	-0.00441384	0.903393	-4.12454	7.99067e-05	0.567948	-0.180503	0.00206338	7	137638230	7	ENSG00000237243, ENSG00000182158	CREB3L2-AS1, CREB3L2	HGNC:41030, HGNC:23720	100130880, 64764
cg13094928	0.00742616	0.00384799	0.0110043	0.930394	4.12052	8.10955e-05	0.567948	-0.194667	0.00180224	2	242079150	2	ENSG00000115687	PASK	HGNC:17270	23178
cg06868183	0.0223951	0.0116019	0.0331883	0.844803	4.11955	8.13849e-05	0.567948	-0.198084	0.00543629	9	101146323	9	ENSG00000136928	GABBR2	HGNC:4507	9568
cg08100535	-0.0341007	-0.050537	-0.0176643	0.838277	-4.11913	8.15113e-05	0.567948	-0.199573	0.00827861	7	129414736	7	ENSG00000199158	MIR96	HGNC:31648	407053

## Sheet: ST7
ST7. BeCON blood-brain correlation of DNA-methylation for significant probes
CpG ID	Genomic Coordinate (hg19)	Chr (hg19)	Associated Genes	CpG in Feature of Gene, respectively	Cor Blood-BA7	Cor Blood- BA10	Cor Blood- BA20	Mean Cor All Brain	SD Mean Cor All Brain	Percentile of Mean Cor All Brain (positive)	Percentile of Mean Cor All Brain (negative)	Mean Change Beta with Blood Cell Composition Normalization	Mean Change Beta with Brain Cell Composition Normalization	Percentile rank of CpG Change Beta with Blood Cell Comp	Percentile rank of CpG Change Beta with Brain Cell Comp	Var in Blood	Var in All Brain	Var in BA7	Var in BA10	Var in BA20
cg26253898	163006202	2	GCG	intragenic	-0.158823529411765	-0.538235294117647	-0.161764705882353	-0.286274509803922	0.218209395429593	-	75-90%	0.02	0.05	50-75% (Blood Cell Comp.)	90% (Brain Cell Comp.)	0.0670493078205545	0.192299921957745	0.124700670966451	0.235992866666158	0.125377423887771
cg22216017	94285004	7	SGCE, PEG10	intragenic, promoter	-0.0117647058823529	-0.0264705882352941	-0.0941176470588235	-0.0441176470588235	0.0439211309502002	-	<50%	0.01	0	<50% (Blood Cell Comp.)	<50% (Brain Cell Comp.)	0.0315412578823156	0.0260224289779903	0.0202490823331183	0.0204364969098312	0.0281627254450336

## Sheet: ST8
ST8. GTEX Tissues in which Top 100 CpGs are Significantly Enriched
GTEX_Set	GeneSet	DEG_Category	N_genes	N_overlap	p	adjP	genes
General (30)	Spleen	DEG.down	2075	18	2.41849e-05	0.000725547	ENSG00000142611:ENSG00000130147:ENSG00000163517:ENSG00000018408:ENSG00000083720:ENSG00000164402:ENSG00000204385:ENSG00000135525:ENSG00000185345:ENSG00000242265:ENSG00000180921:ENSG00000165633:ENSG00000162337:ENSG00000136153:ENSG00000184304:ENSG00000140718:ENSG00000108924:ENSG00000170921
General (30)	Adipose_Tissue	DEG.down	1601	13	0.000699983	0.0209995	ENSG00000142611:ENSG00000068024:ENSG00000115687:ENSG00000163517:ENSG00000073111:ENSG00000050767:ENSG00000135525:ENSG00000242265:ENSG00000180921:ENSG00000133805:ENSG00000261105:ENSG00000136153:ENSG00000108924
General (30)	Adipose_Tissue	DEG.twoside	3520	21	0.000941366	0.028241	ENSG00000142611:ENSG00000068024:ENSG00000115687:ENSG00000163517:ENSG00000073111:ENSG00000018408:ENSG00000050767:ENSG00000111912:ENSG00000135525:ENSG00000242265:ENSG00000180921:ENSG00000165633:ENSG00000171862:ENSG00000133805:ENSG00000162337:ENSG00000149257:ENSG00000110799:ENSG00000180440:ENSG00000261105:ENSG00000136153:ENSG00000108924
Specific (54)	Spleen	DEG.down	2075	18	2.41849e-05	0.00130598	ENSG00000142611:ENSG00000130147:ENSG00000163517:ENSG00000018408:ENSG00000083720:ENSG00000164402:ENSG00000204385:ENSG00000135525:ENSG00000185345:ENSG00000242265:ENSG00000180921:ENSG00000165633:ENSG00000162337:ENSG00000136153:ENSG00000184304:ENSG00000140718:ENSG00000108924:ENSG00000170921
Specific (54)	Adipose_Visceral_Omentum	DEG.down	1661	14	0.00029415	0.0158841	ENSG00000142611:ENSG00000068024:ENSG00000115687:ENSG00000163517:ENSG00000073111:ENSG00000127241:ENSG00000050767:ENSG00000204385:ENSG00000135525:ENSG00000242265:ENSG00000180921:ENSG00000133805:ENSG00000136153:ENSG00000108924
Specific (54)	Artery_Coronary	DEG.twoside	3006	19	0.000873201	0.0471529	ENSG00000142611:ENSG00000116815:ENSG00000115687:ENSG00000073111:ENSG00000018408:ENSG00000080493:ENSG00000050767:ENSG00000135525:ENSG00000127990:ENSG00000242265:ENSG00000182158:ENSG00000180921:ENSG00000165633:ENSG00000171862:ENSG00000133805:ENSG00000162337:ENSG00000149257:ENSG00000184304:ENSG00000105717
